# Supplementary material for: Simultaneous Zn2+ tracking in multiple organelles using super-resolution morphology-correlated organelle identification in living cells
Source: Nat Commun. 2021 Jan 4;12:109. doi: 10.1038/s41467-020-20309-7 (PMC7782730; doi:10.1038/s41467-020-20309-7)
Supplement: Supplementary file 4 — Source Data [file 41467_2020_20309_MOESM4_ESM.xlsx]

## Sheet: Figure 4d,f,h
		Figure 4d					Figure 4f					Figure 4h
		Probe	25 μM ZnPT	100 μM TPEN			Probe	50 μM ZnPT	100 μM TPEN			Probe	100 μM ZnPT	100 μM TPEN
		0.303	0.242	0.075			0.454	1.399	0.471			0.942	1.061	0.852
		0.226	0.408	0.06			0.697	0.701	0.111			0.562	2.124	0.443
		0.256	0.347	0.13			0.627	0.686	0.101			0.22	1.592	0.385

## Sheet: Figure 5i
	untreated				cccp-treated
	Probe	TPEN			Probe	TPEN
	0.377	0.296			1.21	0.415
	0.673	0.403			1.084	0.381
	0.367	0.455			2.503	0.482
	0.399	0.42			1.052	0.311
	0.521	0.307			1.058	0.499
	0.878	0.376			1.342	0.415

## Sheet: Figure 6q
	Mito			ER			Als/Apg
	Untreated	CCCP-treated		Untreated	CCCP-treated
	24.845	38.808		12.383	18.387		81.511
	28.103	46.731		9.735	19.082		82.831
	19.684	42.286		10.083	14.644		82.862
	19.637	42.654		10.227	16.897		83.848
	19.757	34.582		7.641	14.661		82.299
	22.251	38.917		11.721	11.992		83.215

## Sheet: Figure 7e
	Time	mito	ER	Als/Apg
	0	4.125	4.621	36.507
	5	6.581	5.594	43.441
	10	10.675	9.725	59.215
	15	17.942	10.553	67.846

## Sheet: Supplementary Fig. 12
	Probe concentration	0	5	10	15	20		High control	High control blank	Low control	Background control
	Sample	1.217	0.811	1.081	1.243	1.262		2.18	1.095	0.875	1.087
		1.182	1.229	1.063	0.965	1.065		2.178	1.043	0.982	1.072
		1.168	1.03	1.057	1.118	1.152		2.167	1.132	1.067	1.136
	sample blank	1.209	1.025	1.057	1.092	1.043

## Sheet: Supplementary Fig. 13e
incubation time	10	30	60	120
	0.827	1.442	2.267	2.624
	0.629	1.33	2.6534	2.901
	0.986	1.578	2.754	2.971

## Sheet: Supplementary Fig. 15j
	untreated	CCCP	EBSS
	0.961	0.925	0.667
	0.946	0.671	0.352
	0.617	2.4	0.284
	0.576	2.03	0.298
	1.186	1.325	0.381
	0.505	1.496	0.372

## Sheet: Supplementary Fig. 16b,c
	Figure S15b						Figure S15c
	Time/ min	Parameter 1	Parameter 2	Parameter 3			time/min	fluorescence intensity
	0	4.432	3.717	4.381			0	88.07
	2	9.569	10.762	13.094			2	90.427
	4	14.707	15.27	14.582			4	91.781
	6	11.993	16.749	17.872			6	94.569
	8	18.163	14.632	18.647			8	95.174
	10	13.716	20.673	18.273			10	103.8
	12	16.383	24.385	19.283			12	105.536
	14	17.056	21.236	29.579			14	106.725
	18	12.514	23.916	21.227			18	99.866
	22	6.181	5.838	7.522			22	82.325
	26	5.278	5.81	6.939			26	75.668
	30	4.456	3.71	6.039			30	66.275
	34	3.546	2.534	5.365			34	31.106

## Sheet: Supplementary Fig. 17m
		ATG13			FIP200
		untreated	CCCP-treated		untreated	CCCP-treated
		1.467	1.816		1.198	1.596
		1.281	1.03		1.324	1.174
		1.35	0.926		1.346	1.121
		0.998	0.743		1.617	0.942
		0.606	0.804		1.335	0.954
		1.108	1.154		0.695	1.049

## Sheet: Supplementary Fig. 18i
		EBSS
		mito	ER
		10.066	3.147
		9.881	3.36
		10.786	5.417
		9.545	8.075
		10.802	4.751
		10.591	2.482
